# Supplementary material for: Inpatient clinicians’ approach to diagnosis of urinary tract infections in older adults using the COM-B model: a qualitative assessment
Source: Antimicrob Steward Healthc Epidemiol. 2024 Sep 16;4(1):e134. doi: 10.1017/ash.2024.401 (PMC11406559; doi:10.1017/ash.2024.401)
Supplement: Advani et al. supplementary material 3 — Advani et al. supplementary material [file S2732494X24004017sup003.xlsx]

## Sheet: Sheet1
Theme	Subtheme	Code	Subcode	When to Use	Example 1	Example 2	Example 3	Example 4	Example 5	Example 6	Example 7	Example 8
Capabililty	Psychological Capability	UTI Diagnosis	Older adult	When interviewee describes how they diagnose UTI	First, I think about symptoms, so if they have symptoms consistent with a UTI, so like dysuria, increased frequency, or increased urgency	.. can be lower or upper urinary symptoms, plus minus the manifestation of systemic symptoms.	· you're looking for specific symptoms..dysuria, suprapubic pain, nausea, vomiting, abdominal pain	Start by seeing them and asking a clinical history: Are they having symptoms that I would think would be caused by a UTI and then I will get a urinalysis and look at the results	Well, I think you know, like in the end, what ends up being the reason that we would say I think this person has a UTI is if they have either a specific localizing complaint, like changes in their urinary habits like increased frequency, urgency, dysuria, or suprapubic pain or fever	I think the good history and physical is important, I would ask symptoms like lower urinary tract symptoms, dysuria, hematuria, urinary frequency urgency nocturia.	Well, it depends on what they're coming in with, really, what their symptoms are. So yeah, over 65, almost any belly pain really so belly pain, or especially suprapubic pain, I'm more likely to get a urinalysis and urine culture.	Ideally, if the patient is awake, alert, oriented, then the combination of lower urinary symptoms, can be lower or upper urinary symptoms, plus minus the manifestation of systemic symptoms, fever leukocytosis any other systemic symptoms, CVA tenderness plus a urinalysis that shows positive nitrates or leukocyte esterase and white blood cell count.
			Dementia or Delirium		That is challenging. I would say if there is a change in the baseline mental illness of the patient and there is no other clear explanation for the change in baseline status, and the UA is suggestive of a urinary infection. I would probably consider that as a positive UTI	if they're simply altered and have a urinalysis that looks like it could be a urinary tract infection, I would try my hardest to find a different reason for them to be altered.	Um, try to tease out from family members or caretakers like is this more acute? Is this newer? If they're like, yeah, she started really acting weird three days ago and the UA looks floridly terrible, then I think we would lean towards treating even if the patient can't tell us anything.	Yeah, that's a great question. I look for an acute alteration and try to figure out how subtle this was. And with that, I'll look for other signs and clinical signs of infections such as suprapubic tenderness, I will do my best to obtain a UA if I'm in the hospital,	Look at things that might have changed with them. So for example, are they having more incontinence? Are they spiking fevers, things they might be able to tell me but I can objectively see.	But like, let's say an elderly person with dementia starts being more confused than usual. And gets to the hospital with a family member. And we get basically what we call a screening, infectious metabolic backup. And there have UA that has, you know findings consistent with a possible UTI. We tend to think, you know, like this patient may have a UTI, they have no way of knowing and then if I don…	I think looking to family for timeline about the changes and looking for something that's more acute instead of like weeks or months of a decline and then using the physical exam more. So you know, for tenderness on exam, flank pain, point tenderness, or signs of distress and we don't really know what's going on	I think that kind of a sudden change of status as opposed to if you have a decline. So I'm looking for like some acuity that it suggests an infection. So, I think that for delirium and dementia probably, like relying on the family for timeline and then also looking for anything that I could use as like a surrogate like the morning or in using the exam like to see if they comfortable when pressing…
Capability	Psychological Capability	Urine Test ordering	Older adult	When the interviewee describes situations in which they order urine tests	I specifically look at urine nitrates. The number of white blood cells in the urine itself, and the number of epithelial cells in the urine itself. If it's a urine that has like 50 squams, that's not a reliable test, in my opinion, especially if it has elevated white blood cells in that then it's a contaminated thing and I would send a culture.	I think the fact that the patient can't speak for themselves or be able to identify specific symptoms makes me order a broad workup urinalysis, just one of the many things I would consider, but it is a part of my kind of workup algorithm.	increased frequency or increased urgency. And then if they have altered mental status that's different from their baseline, then I would probably check a UA and urine culture.	probably, really symptoms. I think you know, if I'm cross covering a patient that I don't know super well, you know, if they have a fever or looking like they're becoming infected, for unclear reasons, I may order a urinalysis in that setting just to get the workup started for someone else.	Well, it is part of our sepsis order set. I think that sort of said comes in with like a pre selected UA and culture.
			Dementia or Delirium		if it's just their altered, there's no fever, there's no white count, I don't think I would necessarily order a UA just for instance, you know, to rule out infection in that situation, but if there's something else pointing me that way, then then I would do it.	So for me, it's kind of a checkbox anytime an older patient with altered mental status comes in I do get a UA but urine culture.
Capability	Psychological Capability	Treatment Decisions	Symptoms	When the interview desribes signs or symptoms that influence treatment	so symptoms you look for dysuria, increased urinary frequency, maybe urinary retention, maybe some costovertebral angle tenderness,	corroborating with symptoms, so dysuria, frequency, suprapubic, tenderness, or CVA tenderness, some exam.	If they had on like a CT scan of the abdomen, if there were signs of inflammation within the bladder, that would make me more likely to treat to and then the symptoms like frequency, urgency, dysuria in addition to the urine, the urine studies,
			Urine Test Results	When the interview desribes urine test results that influence treatment	I'm like a lot more likely to feel like there's bacteria in the urine or just the leukocyte esterase and then if you have the UA, like at least looking for 30 white cells on the UA	Yeah, I usually use a threshold greater than 10 white blood cells as my main parameter, and then supported by if they had a positive leukocyte esterase and positive nitrite	Looking at a UA I always tried to hold off on considering numbers in the back of my head as opposed to examining the history of a patient's prior UAs because it's most common that patients have that history or have had you urinary analysis performed in the past and so if it is elevated, similar to their prior episodes, where they presented with acute onset, altered mental status, they have greate…	If they're unable to report symptoms. I know a lot of people sort of will order a UA and reflex to culture sort of automatically and people get overtreated. I honestly don't know what's kind of the appropriate thing to do in that situation.	if they can't talk to you, you rely on like the vital signs are what you see from the physical exam. So really tachycardic or see if they have a fever for example, or see if you they are like hypotensive see if they like sent me like sepsis criteria type thing.
			Imaging	When the interview desribes imaging results that influence treatment	they are an elderly patient that are slightly altered, but we have a CT and all they have is like a bladder wall thickening, everything else is negative. It’s possible that they still have a UTI.	sometimes we're seeing a CT result even before seeing the patient.	so it's the only finding is bladder thickening, and there's no hydronephrosis for any stones. To me, that could be viewed as like acute cystitis	And there's like, increased bladder thickening like, oh, well, like cystitis and think of that in the order.	Sometimes, you know, often patients come in with altered mental status, infectious type symptoms. We don't know what's going on. A CT scan of the abdomen will occasionally indicate like cystitis or bladder inflammation
Capability	Psychological Capability	Urinalysis Interpretition	Pyuria/Nitrite	When the interviewee describes how they interpret urine tests	Frank pyuria, …and it's like nitrite positive like this, this is a UTI right?	if they have high whites in their urine, so like greater than 10	if they have high whites in their urine, so like greater than 10	I think that the main one that I look at is the white count.	You then get a UA and look, probably for leukocytes and nitrites.
			Squams		If it's a urine that has like 50 squams, that's not a reliable test, in my opinion,	we tend to try to look at the chance of the urine being contaminated like squams	On the UA I look at make sure first thing I look for is it a clean sample? How many squams are there? If it's a dirty sample, there's like 50 squams, immediately I'll tell the ED to get a clean catch sample because we need to assess it right
			Other UA parameters		Whether it's cloudy, whether it has a smell, what the color is, as well maybe some blood also could be a sign or RBCs could be a sign and if there's indication of infection	I'm looking at RBCs as well.
Opportunity	Social Opportunity	Challenges in diagnosis	Patient presentation related	When the interviewee describe specific aspects of patient presentation that pose a challenge to diagnosing UTI	Um, it's a lot to do with the presence or absence of symptoms and the reliability of the patient or the historian. So majority of the time it will be a patient that comes from a nursing facility that has no one with them. EMS has dropped them off, and I am just now seeing them and nothing. There's no one there to give me answers. I can call the facility, but I would say probably 30% of the time I…	But like, let's say an elderly person with dementia starts being more confused than usual. And gets to the hospital with a family member. And we get basically what we call a screening, infectious metabolic backup. And there have UA that has, you know findings consistent with a possible UTI	Yeah. I mean, yeah, and older adults, I would think the only thing I think, like, more or less, maybe have like BPH and have those like frequency symptoms,	So like, I think one common presentation that I think ends up getting diagnosed as UTI even though you know, I've read so many papers and whatever, saying that it's likely not the right thing to do. But like, let's say an elderly person with dementia starts being more confused than usual	And it's also unfortunate that in many cases, especially like you mentioned, like the patients that have so many other comorbidities and if they're elderly and sometimes they have communication challenges, it's harder for us to get to meaningful, reliable historical information.	I struggle when there is multiple potential factors causing a changes in mental status. So, for me sometimes it's difficult to differentiate is this due to a possible UTI or is this due to the electrolyte or ammonia. In those situations where there are multiple possibilities in the same patient, I struggled to know if this is a real UTI or not. The other scenario we can differentiate between colo…	So I think in my mind, that's probably the biggest challenge is, you know, if the patient is altered, and I am the one trying to decide whether or not to get a UA, it's how to interpret that.
	Physical Opportunity		Health system related	When the interviewee describe specific setting related challenges (eg access to tools, etc) that pose a challenge to diagnosing UTI	Those are the two main ones I think, I think the timeliness of getting the UA, so if a patient can't urinate on demand especially if they are demented or they are incontinent, and so they can't, you're into a specimen container	the first one is what to do with the patient population that comes in altered, not necessarily having any signs or symptoms of sepsis but gets a urinalysis and a culture right away in the emergency department and then is started on antibiotics	Definitely proper collection of a UA ….Getting a sample can be difficult	a couple of times where the UA was concerning, we sent for culture, and then started empiric antibiotics .. and I have called the lab and you know, two, three days later, nobody knows what happened. But then it always puts you in a little bit of a bind, because it's like, well, you started the patient on something. How are you going to narrow it down now?	I think first is one getting a clean urine sample.
			Nursing	When interviewee describes specific challenges with obtaining cultures related to nursing	you're ordering a UA, oftentimes we have to find the nurse out and let them know	And I have to remind nursing multiple times on a shift or for the same patient sometimes to get the urine collected.	One is putting in the order and then the process of actually getting the result back. So, if it's a confused patient, if they're incontinent if we have to wait till we switch out catheters and that gets on to the next nurses shift: did someone remember to pass that message on?
Capability	Psychological Capability	ASB understanding	Patient type	When the interviewee describes what patients have ASB	Yeah, and to me, it means somebody that is chronically colonized, that they're bacteria is not necessarily causing an infection or inflammatory state.	To me, that means someone, typically an older someone, but not always who has bacteria that grow in their urine culture, but not necessarily causing an infection at that time.	Well, I think the buzzword, though, would directly make me think of pregnant patients, which is like, you know, these are the patients that we know that treating asymptomatic bacteria is something that you're supposed to do. And then it would make me think next set of patients who are going to undergo urologic procedures
			Incidence		I'm curious to know like, in general, how common is, asymptomatic bacteriuria.	, if they're older than 65, let's say yes, at like, 20%.	For the pregnant population. I would say it's more moderate to high. And then for the elderly population, I would say it's much higher.
Motivation	Reflexive Motivation	Approach to ASB		When interviewee describes whether they treat or don't treat ASB patients with antibiotics	I would call that chronic colonization and then I would not treat with antibiotics.	I would try not to, again, outside of those very specific indications. Have I ever done it? Yes. Absolutely.	yeah, truthfully, I don't know if I've ever preemptively discontinued antibiotics.
Opportunity	Social Opportunity	Peer Approach to ASB	Older adult	When interviewee describes how their peers approach older adults with positive urine cultures	I think we almost almost almost always, but largely we'll err on the side of started with IV antibiotics to try and get a culture out of there.	Yeah, I think my colleagues in general are going to prescribe antibiotics almost every single time unless there's like a clear-cut documentation of recurrent asymptomatic urinary tract infections documented by multiple prior providers.	It's hard for me to answer that. I do think that sometimes we overtreat positive UAs Yes	They lean towards treating	nd so, I do think that there's some sort of diagnostic inertia, but you know, if that's been done in the emergency department, and we're all guilty of it, right, we're all humans.
			Delirium/dementia		Yeah, I think the acute change in mental status in combination with infectious symptoms with that in conjunction with signs of a UTI on UA, you know, whether or not they've had urine cultures positive in the past I think I will almost always, always always prescribe antibiotics	As in general, the majority of people I've trained with whether in IM or other programs tend to treat it just because it's hard if someone is altered ..., you don't want to be the person who didn’t treat it when it was what was causing it or you know, what is clinically important without having a clear idea of what their symptoms are. So I think for the most part, it just gets treated empirically
Opportunity	Physical Opportunity	Stewardship interaction	Describe the interaction	When interviewee describes the stewardship interaction	I know they have reached out to me but I don’t recall.	Oh, yes, but I would say usually only after it's reached like 7,10, 14 days	Yeah, I think a few times that it has happened it's been when I've been on a teaching team. And usually the ASET pharmacist reaches out to our team's pharmacists and says, Hey, could you consider you know, stopping antibiotics and so it's a nice teaching moment, right?	I remember it at the VA because it was more recent.	I don't think so ever pharmacist I've had in like an attending physician before our general medicine teams, like have a discussion with us about it and then stop but I don't think ever a pharmacy person.	I don't think so. I think not necessarily for that situation. I'm trying to think noting that comes to mind.
			How did it feel		it was helpful, very helpful, always welcome from pharmacy not interruptive.	I always think it's helpful but I'm sort of a goon that loves loves all the input all the all the smart people helping us take better care of patients.
Motivation	Automatic Motivation	Patient and caregiver expectations	Patient	When interviewee describes patient expectations around treatment or response to stopping treatment.	definitely felt pressure from patients and their families	many times, the family will say, Oh, I think he has a UTI because …when he was confused last time, the doctor found a UTI, gave them antibiotics and they got better.	Um, some of the ones that have recurrent symptoms have put up a bit of a fight.	UTIs is a diagnosis that people know
			Family	or family
		Attending Physician Expectations	Attending	or attending	For diagnosis, mainly it's talking to my attendings. I think we almost always err on the side of starting with IV antibiotics, just to be safe.	there are some attendings who say, ‘Oh, that's a high number in terms of white blood cells. Maybe you should probably just treat that despite them not being symptomatic.’	Well, one, it was also dependent on my attending for the time going to be very honest.
		Peer Pressure	Peers	or nurse	Yeah, I think my colleagues, in general, are going to prescribe antibiotics almost every single time.	I think we almost almost almost always, but largely we'll err on the side of started with IV antibiotics to try and get a culture out of there.	Yeah, I think my colleagues in general are going to prescribe antibiotics almost every single time unless there's like a clear-cut documentation of recurrent asymptomatic urinary tract infections documented by multiple prior providers.	nd so, I do think that there's some sort of diagnostic inertia, but you know, if that's been done in the emergency department, and we're all guilty of it, right, we're all humans.
Opportunity	Physical Opportunity	Tool	Current tools	When interviewee described which tools and resources they use for diagnosis and management of UTIs	In terms of like clinical diagnosis and guidance, I typically use up-to-date	Like, I guess I don't necessarily use like a specific algorithm or resource.	so I actually I don't know, necessarily any online tools.	I'm gonna be honest, there's not a lot of resources in terms of diagnosis. Sometimes I'll like look up, like on up to date to kind of just make sure that like, what I'm doing ... In terms of treatment , like I will use custom ID or I'll talk to our pharmacists	Oh, custom ID, that's my go to for antibiotics	Yes, pharmacists help I know where they are. Custom ID - sometimes it's not too clear and then like sometimes, it does give enough information	The source is up to date and Duke ID webpage	If it comes back with certain bacteria, I'll often use the Duke Custom ID website. Especially if I am planning to treat with antibiotics is very helpful in terms of like what antibiotics are most sensitive for a bug
			Future tools	When interviewee describes which tools and resources they would like to use for diagnosis and management of UTIs	it's challenging to diagnose them…if there is a scoring system that can help us to say low or high probability, I think that will be very useful..	.. if there was some sort of clinical support tool, whether it's, embedded in epic, or it's like an MD calc sort of thing.	Yeah, I mean like a validated scoring system would be pretty awesome	I suppose theoretically, there could be some sort of risk score, right? I don't know what parameters would go into it, but maybe the computer is smarter than I am. Yeah, if you had some sort of risk calculator that says, you know, is this patient altered at baseline: yes or no? Are they altered currently: yes or no? Do they have symptoms? Yes No or unable you know, unable to get a reliable histor…	I think it really would be helpful to have like a flowchart of sorts to follow. I just don't know how that would work out. And I'm going to admit, I don't know what else to build.	Oh, like an MD Calc. There's a lot of tools like the welds score for PE on MD Calc. And I haven't actually googled urinary tract infection.	And so I think if there were some sort of table like that, that was readily accessible, I would refer to that a lot. I think it would be helpful to actually if you had sort of MDCalc and you could click like, yes, no to a bunch of different symptoms and risk factors if they gave you kind of an answer from it. I think that could be utilized and you can put in like the UA parameters, the WBC and ki…
